# Supplementary material for: Valganciclovir Dosing Strategies for Cytomegalovirus Prophylaxis in Pediatric Solid Organ Transplant Recipients: A Comparative Single-Center Study
Source: Viruses. 2026 Feb 28;18(3):297. doi: 10.3390/v18030297 (PMC13030751; doi:10.3390/v18030297)
Supplement: Supplementary file 1 [file viruses-18-00297-s001.zip]

Archive with 1 entries (1 files):
- viruses-4035995-supplementary.pdf
